# Supplementary material for: Biaryl Sulfonamides Based on the 2-Azabicycloalkane Skeleton—Synthesis and Antiproliferative Activity
Source: Materials (Basel). 2020 Nov 6;13(21):5010. doi: 10.3390/ma13215010 (PMC7664408; doi:10.3390/ma13215010)
Supplement: Supplementary file 1 [file materials-13-05010-s001.zip]

Archive with 1 entries (1 files):
- materials-968916-supplementary.docx
